# Supplementary material for: Toxicity of Volatile Organic Compounds Produced by Pathogens Ewingella americana and Cedecea neteri Associated with Pleurotus pulmonarius
Source: Toxins (Basel). 2025 Sep 5;17(9):449. doi: 10.3390/toxins17090449 (PMC12474411; doi:10.3390/toxins17090449)
Supplement: Supplementary file 1 [file toxins-17-00449-s001.zip]

Archive with 7 entries (7 files):
- Appendix  figure S2.jpg
- Appendix  figure S4.jpg
- Appendix  figure S5.jpg
- Appendix Figure S1.jpg
- Appendix figure S3.jpg
- Supplementary figures.pdf
- Supplementary tables.pdf
